# Supplementary material for: High-Density-Nanotips-Composed 3D Hierarchical Au/CuS Hybrids for Sensitive, Signal-Reproducible, and Substrate-Recyclable SERS Detection
Source: Nanomaterials (Basel). 2022 Jul 10;12(14):2359. doi: 10.3390/nano12142359 (PMC9318914; doi:10.3390/nano12142359)
Supplement: Supplementary file 1 [file nanomaterials-12-02359-s001.zip]

Archive with 1 entries (1 files):
- nanomaterials-1770373-supplementary.pdf
